# Supplementary material for: Causality between various cytokines and asthma: a bidirectional two-sample Mendelian randomization analysis
Source: Front Med (Lausanne). 2024 Aug 8;11:1447673. doi: 10.3389/fmed.2024.1447673 (PMC11338859; doi:10.3389/fmed.2024.1447673)
Supplement: Supplementary file 1 [file Table_1.XLSX]

## Sheet: Table S1
Table S1. Characteristics of the cohorts included in the MR study
GWAS ID	Year	Trait	Consortium	Sample size	Number of SNPs	Population	PMID
Asthma
finn-b-ASTHMA_HOSPITAL_MAIN	2021	Asthma, hospital admissions, main diagnosis only	NA	218792	16380466	European	NA
ILs
ebi-a-GCST004455	2016	Interleukin-2 levels	NA	3475	9512914	European	27989323
ebi-a-GCST004453	2016	Interleukin-4 levels	NA	8124	9786064	European	27989323
ebi-a-GCST004452	2016	Interleukin-5 levels	NA	3364	9450731	European	27989323
ebi-a-GCST004450	2016	Interleukin-9 levels	NA	3634	9567876	European	27989323
ebi-a-GCST004443	2016	Interleukin-13 levels	NA	3557	9539073	European	27989323
ebi-a-GCST004442	2016	Interleukin-17 levels	NA	7760	9786653	European	27989323
ebi-a-GCST90010144	2020	Interleukin-27 levels	NA	1301	18166693	European	33303764
Other cytokines
ebi-a-GCST004426	2016	Tumor necrosis factor alpha levels	NA	3454	9500449	European	27989323
ebi-a-GCST004425	2016	Tumor necrosis factor beta levels	NA	1559	6304298	European	27989323
ebi-a-GCST004456	2016	Interferon gamma levels	NA	7701	9785363	European	27989323
ebi-a-GCST004458	2016	Granulocyte-colony stimulating factor levels	NA	7904	9788961	European	27989323
ebi-a-GCST004436	2016	Macrophage-colony stimulating factor levels	NA	840	9184521	European	27989323
ebi-a-GCST90000481	2020	Transforming growth factor-beta levels	NA	982	7883830	European	32641083

## Sheet: Table S2
TableS2 MR analyses evaluating the causal effects of various cytokines on asthma
Exposure	Outcome	n	IVW		MR-Egger		Weighted median		MR-Raps		MR-Presso		RadialMR
		SNPs	OR (95% CI)	p value	OR (95% CI)	p value	OR (95% CI)	p value	OR (95% CI)	p value	OR (95% CI)	p value	OR (95% CI)	p value
IL-2	asthma	9	1.025（0.919-1.143）	0.66	1.015（0.807-1.277）	0.902	0.996（0.913-1.086）	0.92	1.03（0.906-1.154）	0.242	1.05（0.954-1.146）	0.342	1.028（0.967-1.089）	0.372
IL-4		9	1.076（0.976-1.186）	0.141	1.066（0.873-1.301）	0.551	1.076（0.948-1.222）	0.256	1.04（0.948-1.132）	0.4	1.031（0.956-1.106）	0.437	1.077（1.016-1.138）	0.044
IL-5		3	0.929（0.837-1.031）	0.164	1.044（0.714-1.528）	0.861	0.923（0.818-1.042）	0.196	0.935（0.834-1.036）	/	0.935（0.898-0.972）	0.038	0.928（0.889-0.967）	0.065
IL-9		6	1.017（0.935-1.106）	0.699	1.059（0.87-1.289）	0.598	1.008（0.907-1.12）	0.887	1.029（0.95-1.108）	0.464	1.041（0.958-1.123）	0.374	1.017（0.955-1.079）	0.612
IL-13		13	0.967（0.93-1.007）	0.101	0.957（0.885-1.035）	0.299	0.972（0.923-1.022）	0.268	0.973（0.934-1.011）	0.383	0.971（0.937-1.006）	0.124	0.967（0.931-1.003）	0.09
IL-17		9	0.981（0.902-1.066）	0.647	1.107（0.941-1.302）	0.259	0.995（0.887-1.116）	0.928	0.978（0.894-1.061）	0.115	0.98（0.917-1.043）	0.548	0.98（0.909-1.051）	0.594
IL-27		12	0.987（0.963-1.011）	0.272	0.985（0.947-1.024）	0.456	0.987（0.965-1.009）	0.253	0.989（0.97-1.007）	0.506	0.987（0.963-1.011）	0.295	0.987（0.966-1.007）	0.214
TNF-α		5	0.97（0.89-1.057）	0.483	0.977（0.845-1.129）	0.771	0.95（0.851-1.061）	0.361	0.967（0.874-1.061）	/	0.97（0.909-1.031）	0.377	0.969（0.914-1.024）	0.325
TNF-β		5	0.977（0.927-1.03）	0.396	0.98（0.894-1.074）	0.692	0.975（0.912-1.043）	0.464	0.991（0.94-1.043）	/	0.993（0.95-1.035）	0.745	0.977（0.945-1.009）	0.234
IFN-γ		8	1.089（0.984-1.205）	0.098	1.107（0.912-1.342）	0.343	1.071（0.938-1.224）	0.311	1.073（0.974-1.173）	0.653	1.073（1.015-1.131）	0.041	1.09（1.032-1.148）	0.022
G-CSF		8	1.065（0.944-1.203）	0.306	0.91（0.769-1.078）	0.319	1.052（0.916-1.207）	0.473	1.045（0.956-1.134）	0.568	1.044（0.951-1.138）	0.384	1.069（0.943-1.194）	0.333
M-CSF		8	1.016（0.958-1.078）	0.597	1.076（0.976-1.186）	0.193	1.027（0.954-1.106）	0.48	1.027（0.956-1.097）	0.072	1.016（0.963-1.069）	0.576	1.017（0.954-1.079）	0.616
TGF-β		5	0.992（0.945-1.042）	0.749	0.99（0.883-1.109）	0.868	0.987（0.929-1.049）	0.675	0.999（0.952-1.046）	/	0.998（0.964-1.033）	0.924	0.992（0.95-1.033）	0.717

## Sheet: Table S3
TableS3 MR analyses evaluating the causal effects of asthma on various cytokines
Exposure	Outcome	n	IVW		MR-Egger		Weighted median		MR-Raps		MR-Presso		RadialMR
		SNPs	OR (95% CI)	p value	OR (95% CI)	p value	OR (95% CI)	p value	OR (95% CI)	p value	OR (95% CI)	p value	OR (95% CI)	p value
asthma	IL-2	58	0.986（0.897-1.084）	0.774	1.305（0.949-1.793）	0.107	1.081（0.94-1.244）	0.273	0.969（0.871-1.068）	0.405	0.971（0.882-1.059）	0.516	0.986（0.89-1.081）	0.77
	IL-4	51	0.968（0.907-1.033）	0.332	1.177（0.946-1.466）	0.151	0.952（0.868-1.044）	0.295	0.969（0.901-1.036）	0.282	0.971（0.917-1.026）	0.302	0.968（0.912-1.023）	0.25
	IL-5	57	1.112（1.009-1.224）	0.032	0.981（0.706-1.363）	0.909	1.055（0.924-1.205）	0.43	1.089（0.989-1.189）	0.178	1.09（0.996-1.183）	0.076	1.115（1.025-1.205）	0.021
	IL-9	58	1.111（1.013-1.219）	0.025	1.085（0.794-1.481）	0.611	1.093（0.958-1.246）	0.186	1.091（0.995-1.187）	0.208	1.087（1.002-1.172）	0.06	1.115（1.026-1.204）	0.02
	IL-13	58	1.09（0.993-1.197）	0.07	1.006（0.734-1.378）	0.971	1.088（0.948-1.25）	0.231	1.079（0.982-1.177）	0.168	1.074（0.993-1.154）	0.088	1.093（1.009-1.177）	0.043
	IL-17	58	0.985（0.925-1.05）	0.648	1.149（0.928-1.422）	0.207	1.013（0.922-1.114）	0.788	0.981（0.915-1.047）	0.779	0.983（0.929-1.038）	0.548	0.985（0.927-1.043）	0.608
	IL-27	59	0.943（0.813-1.093）	0.436	1.043（0.737-1.477）	0.812	0.873（0.697-1.093）	0.236	0.933（0.775-1.09）	0.272	0.936（0.791-1.081）	0.375	0.941（0.788-1.094）	0.44
	TNF-α	58	1.014（0.922-1.115）	0.769	1.051（0.764-1.447）	0.759	1.005（0.876-1.152）	0.944	1.006（0.908-1.104）	0.362	1.004（0.915-1.093）	0.928	1.015（0.92-1.11）	0.764
	TNF-β	51	0.96（0.812-1.135）	0.634	1.4（0.779-2.518）	0.267	0.907（0.728-1.13）	0.385	0.973（0.799-1.148）	0.391	0.96（0.795-1.125）	0.628	0.959（0.788-1.129）	0.631
	IFN-γ	58	0.991（0.929-1.056）	0.77	1.197（0.966-1.483）	0.106	0.999（0.911-1.096）	0.979	0.993（0.927-1.059）	0.453	0.991（0.933-1.049）	0.756	0.99（0.928-1.053）	0.76
	G-CSF	57	0.997（0.935-1.063）	0.926	1.134（0.918-1.403）	0.249	1.008（0.919-1.105）	0.874	0.99（0.923-1.056）	0.714	0.985（0.929-1.041）	0.603	0.997（0.939-1.055）	0.916
	M-CSF	59	1.042（0.92-1.181）	0.518	0.985（0.645-1.506）	0.946	1.034（0.874-1.223）	0.694	1.046（0.904-1.188）	0.907	1.027（0.906-1.148）	0.671	1.043（0.919-1.168）	0.504
	TGF-β	53	1.121（0.912-1.378）	0.277	0.949（0.468-1.924）	0.885	1.167（0.868-1.57）	0.306	1.088（0.882-1.294）	0.145	1.139（0.944-1.334）	0.196	1.125（0.911-1.339）	0.285

## Sheet: Table S4
Table S4 Sensitivity analyses of causal relationships for combinations of exposures and outcomes
Exposure	Outcome	Pleiotropy test		Heterogeneity analyses
		MR-Egger		MR-Egger		IVW
		p value	egger_intercept	Q	p value	Q	p value
IL-2	asthma	0.927217	0.00190747	25.8231	0.000541668	25.8562	0.0011115
IL-4		0.919301	0.0015929	3.61262	0.823157	3.62365	0.889384
IL-5		0.451419	0.0181838	4.10888	0.249944	5.1299	0.274227
IL-9		0.67683	-0.0103791	2.91146	0.572751	3.11286	0.682591
IL-13		0.768498	0.00292081	9.50325	0.575544	9.59428	0.651506
IL-17		0.130384	-0.0230428	3.51464	0.833673	6.45	0.596959
IL-27		0.895154	0.00184492	21.3446	0.0188148	21.3836	0.0296079
TNF-α		0.911573	-0.00182108	1.98609	0.575299	2.00065	0.735639
TNF-β		0.953689	-0.000839924	1.78395	0.618434	1.78793	0.774691
IFN-γ		0.854181	-0.00251624	2.5394	0.864032	2.57621	0.92125
G-CSF		0.0677696	0.0252434	6.20692	0.400415	11.3263	0.125005
M-CSF		0.213521	-0.0238437	7.32787	0.291587	9.6921	0.206704
TGF-β		0.964296	0.00102587	2.90779	0.406062	2.91015	0.572972
asthma	IL-2	0.0762301	-0.0253396	50.0823	0.697266	53.3454	0.612964
	IL-4	0.0734929	-0.0181362	35.602	0.92394	38.9471	0.871
	IL-5	0.439445	0.011261	53.0081	0.551106	53.6146	0.56569
	IL-9	0.873004	0.00220621	48.8364	0.740337	48.8622	0.769907
	IL-13	0.60028	0.00731373	44.7233	0.860527	45.001	0.875006
	IL-17	0.144457	-0.0139579	44.1045	0.875128	46.2951	0.843696
	IL-27	0.529629	-0.0105714	56.1249	0.507902	56.5249	0.530313
	TNF-α	0.817848	-0.00325921	54.1956	0.543457	54.2492	0.578931
	TNF-β	0.194872	-0.0330679	61.6349	0.106252	63.8076	0.090742
	IFN-γ	0.0755096	-0.0171634	48.9733	0.735727	52.253	0.653447
	G-CSF	0.216006	-0.0116867	42.9483	0.881169	44.5148	0.865556
	M-CSF	0.787935	0.00505659	72.1729	0.0849146	72.2654	0.0985216
	TGF-β	0.630516	0.0148451	56.6935	0.271094	56.9538	0.295956
